# Supplementary material for: Predicting and Managing Hepatocellular Carcinoma Recurrence After Liver Transplant: A Single-Center Experience 2012–2024
Source: Cancers (Basel). 2026 Feb 24;18(5):721. doi: 10.3390/cancers18050721 (PMC12984761; doi:10.3390/cancers18050721)
Supplement: Supplementary file 1 [file cancers-18-00721-s001.zip]

Archive with 1 entries (1 files):
- cancers-4123961-supplementary.pdf
